# Supplementary material for: Determination of the Precision of Glucometers Used in Saudi Arabia
Source: Sensors (Basel). 2025 Jun 5;25(11):3561. doi: 10.3390/s25113561 (PMC12158352; doi:10.3390/s25113561)
Supplement: Supplementary file 1 [file sensors-25-03561-s001.zip]

Archive with 6 entries (6 files):
- (Supplementary Tables) Determination of the Precision of Glucometers Used in Saudi Arabia.pdf
- Supplementary Figure S1.pdf
- Supplementary Figure S2.pdf
- Supplementary Figure S3.pdf
- Supplementary Figure S4.pdf
- Supplementary Figure S5.pdf
